# Supplementary material for: Post-transcriptional regulation of BRG1 by FIRΔexon2 in gastric cancer
Source: Oncogenesis. 2020 Feb 18;9(2):26. doi: 10.1038/s41389-020-0205-4 (PMC7028737; doi:10.1038/s41389-020-0205-4)
Supplement: Supplementary file 10 — Supplemental Table2 [file 41389_2020_205_MOESM10_ESM.xlsx]

## Sheet: Sheet1
Table S2. Characteristics of the mice used in the experiment.
	Mouse No.	genptype	phenotype	sex	age(w)	stomach weight(g)	stomach/stomach neoplasm weight(g)	body weight of mice (g)	ascites
1	O-289	wild-type	no gastric tumor	F	40	0.23		30.8
2	N-280	wild-type	no gastric tumor	F	40	0.24		30.7
3	N-281	wild-type	no gastric tumor	F	40	0.26		28.1
4	Q-14	wild-type	no gastric tumor	M	40	0.18		30.4
5	Q-16	wild-type	no gastric tumor	M	41	0.24		35.1
6	Q-15	wild-type	no gastric tumor	M	42	0.19		34.4
7	P-7	wild-type	no gastric tumor	F	42	0.2		26.3
8	C21	wild-type	no gastric tumor	M	42	N.T		43.8
9	I557	wild-type	no gastric tumor	M	43	0.23		46.9
10	J560	wild-type	no gastric tumor	F	43	0.22		29.1
11	G543	wild-type	no gastric tumor	M	43	0.18		30.3
12	A7	wild-type	no gastric tumor	M	57	N.T		37.1
13	D525	K19-Wnt1/C2mE	stomach neoplasm	M	34		N.T	37.4
14	H58	K19-Wnt1/C2mE	stomach neoplasm	F	35		0.42	32.6
15	F50	K19-Wnt1/C2mE	stomach neoplasm	M	36		N.T	38.2
16	E34	K19-Wnt1/C2mE	stomach neoplasm	F	38		N.T	29.3
17	F47	K19-Wnt1/C2mE	stomach neoplasm	F	38		1.6	31.9
18	E36	K19-Wnt1/C2mE	stomach neoplasm	F	40		0.98	29.3
19	A501	K19-Wnt1/C2mE	stomach neoplasm	F	40		N.T	31	＋
20	I556	K19-Wnt1/C2mE	stomach neoplasm	F	40		1.45	31.5
21	K567	K19-Wnt1/C2mE	stomach neoplasm	F	40		0.4	30.9
22	K569	K19-Wnt1/C2mE	stomach neoplasm	F	40		0.38	33.9
23	I558	K19-Wnt1/C2mE	stomach neoplasm	M	40		0.58	36.9
24	M580	K19-Wnt1/C2mE	stomach neoplasm	M	40		0.39	37.9
25	N584	K19-Wnt1/C2mE	stomach neoplasm	F	40		0.4	30.9
26	N587	K19-Wnt1/C2mE	stomach neoplasm	M	40		2.04	28.2
27	N589	K19-Wnt1/C2mE	stomach neoplasm	M	40		0.32	38
28	E37	K19-Wnt1/C2mE	stomach neoplasm	F	41		2.88	33.9	＋
29	E41	K19-Wnt1/C2mE	stomach neoplasm	M	41		1.32	35.1
30	F535	K19-Wnt1/C2mE	stomach neoplasm	M	41		3.55	29.4
31	F537	K19-Wnt1/C2mE	stomach neoplasm	M	41		0.45	32.4
32	H546	K19-Wnt1/C2mE	stomach neoplasm	F	41		0.36	25.8
33	C23	K19-Wnt1/C2mE	stomach neoplasm	M	42		N.T	34.7	＋
34	G52	K19-Wnt1/C2mE	stomach neoplasm	F	43		0.72	32.2
35	G54	K19-Wnt1/C2mE	stomach neoplasm	F	43		1.06	34.1
36	G56	K19-Wnt1/C2mE	stomach neoplasm	M	43		0.37	34
37	E530	K19-Wnt1/C2mE	stomach neoplasm	M	44		2.42	32.7
38	A5	K19-Wnt1/C2mE	stomach neoplasm	M	56		N.T	30.7
39	B511	K19-Wnt1/C2mE *FIR+/-	stomach neoplasm	M	35		N.T	31.6
40	B508	K19-Wnt1/C2mE *FIR+/-	stomach neoplasm	F	36		0.42	25
41	N583	K19-Wnt1/C2mE *FIR+/-	stomach neoplasm	F	40		0.76	24.8
