# Supplementary material for: Post-transcriptional regulation of BRG1 by FIRΔexon2 in gastric cancer
Source: Oncogenesis. 2020 Feb 18;9(2):26. doi: 10.1038/s41389-020-0205-4 (PMC7028737; doi:10.1038/s41389-020-0205-4)
Supplement: Supplementary file 12 — Supplemental Table4 [file 41389_2020_205_MOESM12_ESM.xlsx]

## Sheet: Sheet1
Table S4. List of gastric cancer patients used in this study.
sample number	sex	age	pathology organization type	stage	E-cadherin(T/N)	position
1621	M	67	tub1>tub2>sig	ⅢB	0.11	U
1664	M	77	por1>por2>tub2>tub1	Ⅳ	0.57	U
2832	M	89	tub2>tub1	Ⅱ	0.83	L
3022	M	71	tub2>tub1>pap>por2	ⅢB	0.31	L
2839	F	58	muc>sig	ⅢC	0.34	M
1344	F	69	tub2>tub1>por2>sig	ⅢA	0.16	ML
929	F	77	tub2>por2	ⅢC	2.36	L
832	M	46	por1>tub2>pap	ⅢB	0.16	UE
599	M	87	por2>por1>tub2>tub1	Ⅳ	0.64	L
530	F	76	tub2>por1	ⅢA	0.02	UE
435	M	64	tub2>por2>muc	ⅢA	0.19	M
432	M	57	por2>sig>muc	ⅢC	0.12	MU
343	F	83	tub2>por1>por2>tub1=pap	ⅢB	0.09	UML
308	M	76	muc	Ⅱb	0.38	L
U, Upper portion: M, middle portion: L, lower portion: E, esophagus
pap: papillary adenocarcinoma
tub1: well differentiated tubular adenocarcinoma,
tub2: moderately differentiated tubular adenocarcinoma,
por1: poorly differentiated adenocarcinoma, solid type,
por2: poorly differentiated adenocarcinoma, non-solid type,
sig: signet-ring cell carcinoma
muc: mucinous adenocarcinoma.
