# Supplementary material for: Post-transcriptional regulation of BRG1 by FIRΔexon2 in gastric cancer
Source: Oncogenesis. 2020 Feb 18;9(2):26. doi: 10.1038/s41389-020-0205-4 (PMC7028737; doi:10.1038/s41389-020-0205-4)
Supplement: Supplementary file 13 — Supplemental Table5 [file 41389_2020_205_MOESM13_ESM.xlsx]

## Sheet: Sheet1
Table S5. Primary and secondary antibodies for western blot and immunohistocemical staining.
Primary antibodies		Company					catalog#	use		dilution
FIR (6B4)		see materials and methods						WB,IP,IF		1/100
c-Myc (9E10)		Santa Cruz Biotechnology Inc.(Santa Cruz.CA)					sc-40	WB,IP,IF,IHC,ELISA		1/500
SAP155		MBL (Nagoya.Japan)					D221-3	WB,IP		1/1000
hnRNPA1		Abcam Ltd.332 Cambridge Science Park,UK					ab5832	WB,IP,IF,ELISA		1/1000
FBW7		Abcam Ltd.332 Cambridge Science Park,UK					ab171961	WB,IF		1/1000
FBW7		Abcam Ltd.332 Cambridge Science Park,UK					ab109617	WB,IP,IF,IHC		1/1000
E-Cadherin		Abcam Ltd.333 Cambridge Science Park,UK					ab1416	WB,ICC,IHC-P,IHC-Fr		1/1000
E-Cadherin		Abcam Ltd.334 Cambridge Science Park,UK					ab15148	WB,ICC,IHC-P,IHC-Fr		1/1000
Brg-1(G-7)		Santa Cruz Biotechnology Inc.(Santa Cruz.CA)					sc-17796	WB, IP, IF, IHC-P, ELISA		1/500
SNAI 1(G-7)		Santa Cruz Biotechnology Inc.(Santa Cruz.CA)					sc-271977	WB,IP,IF,ELISA		1/500
GSK3-β		Cell Signaling Technology					27C10	WB,IP,IHC		1/1000
Noch1		Cell Signaling Technology					D6F11	WB,IF		1/1000
Cyclin-E		Santa Cruz Biotechnology Inc.(Santa Cruz.CA)					sc-198	WB,IP,IF,ELISA		1/500
TP53		Santa Cruz Biotechnology Inc.(Santa Cruz.CA)					sc-126	WB,IP,IF		1/200
PP1		Santa Cruz Biotechnology Inc.(Santa Cruz.CA)					sc-7482	WB,IP,IF		1/1000
p27		BD Transduction Laboratories					kip1	WB,IP,IF		1/2000
Phospho-MAPK (Erk1/2)		Cell Signaling Technology					D13.14.4E	WB,IP,IF,IHC		1/2000
MAPK (Erk1/2)		Cell Signaling Technology					L34F12	WB,IP,IF,IHC		1/2000
ku86		Santa Cruz Biotechnology Inc.(Santa Cruz.CA)					sc-5280	WB,IP,IF,ELISA		1/1000
β-actin		Santa Cruz Biotechnology Inc.(Santa Cruz.CA)					sc-1615	WB,IP,IF,FC		1/500
Secondary antibodies		Company
α-rabbit/HRP		ECL(amersham Pharmacia)
α-mouse/HRP		DAKO(Tokyo,Japan)
α-goat/HRP		Molecular Probes,Invitrogen(Tokyo,Japan)
