# Supplementary material for: Post-transcriptional regulation of BRG1 by FIRΔexon2 in gastric cancer
Source: Oncogenesis. 2020 Feb 18;9(2):26. doi: 10.1038/s41389-020-0205-4 (PMC7028737; doi:10.1038/s41389-020-0205-4)
Supplement: Supplementary file 14 — Supplemental Table6 [file 41389_2020_205_MOESM14_ESM.xlsx]

## Sheet: Sheet1
Table S6. Primers and qRT-PCR conditions used in this study.
Targets (mRNAs)	qRT-PCR primers	Sequence	PCR conditions
FIR	FIR-Forward(exon2)	5'-CCATAGCTCTCCAGGTCA-3'	95℃,10min(95℃;10sec,63℃;15sec,72℃；14sec)×40cycles,40℃;30sec
FIRΔexon2	FIR-Forward(exon1-3)	5'-CGACCATAGCTCTCGGCA-3'	95℃,10min(95℃;10sec,62℃;15sec,72℃；13sec)×45cycles,40℃;30sec
FIR, FIRΔexon2	FIR-Reverse	5'-CGTAGACGCGGCACATGA-3'(exon6)	LightCycler-Fast DNA Master Hibridization Probes
	FIR-Frobe at exons4-6	5’-GCAGCTCACCAACCTGCAGATGGC-3’ with fluorescein
(common)	FIR-Frobe at exon6	5’-GCTCAGCGGCAGCGGGCGCT-3’ with LCRed
HPRT	HPRT-Forward	5'-GCGTCGTGATTAGCGATGA-3'	95℃; 10min, (95℃; 10sec, 58℃; 10sec, 72℃; 7sec )X35cycles, 70℃; 15sec, 40℃; 30sec
	HPRT-Reverse	5'-ATGGCCTCCCATCTCCTT-3'	LigtCycler FastStart DNA Master SYBR Green Ⅰ
SAP155	SAP155-Forward	5'-TTATGGTGGAAGTGACAGCA-3'	95℃;10min, (95℃; 10sec, 60℃; 25sec)x45cycles, 40℃; 30sec
	SAP155-Reverse	5'-TCTGACCAAGCAAACTCGTA-3'	LightCycler-Fast DNA Master Hibridization Probes
	SAP155-TaqMan Probe	5'-FAM-CAACTGAACTTGAAGATGATGACGATGACT-TAMRA-3'
E-Cadherin	E-Cadherin-Forward	5'-ACAACAAGCCCGAATTCACC-3'	95℃; 10min, (95℃; 10sec, 60℃; 10sec, 72℃; 5sec )X30cycles, 70℃; 15sec, 40℃; 30sec
	E-Cadherin-Reverse	5'-CGGCATTGTGTTCACATC-3'	LigtCycler FastStart DNA Master SYBR Green Ⅰ
FGF8	FGF8-Forward	5'-CACTTGCTGGTCCTCTGCCTCCAAG-3'	95℃; 10min, (95℃; 10sec, 60℃; 10sec, 72℃; 15sec )X45cycles, 72℃; 5min, 4℃; ∞
	FGF8-Reverse	5'-GTAGTTGAGGAACTCGAAGCG-3'	GO Taq Green Master Mix
HBB ChIP-qPCR	HBB-Forward	5'-GGGCTGAGGGTTTGAAGTCC-3'	95℃; 10min, (95℃; 10sec, 62℃; 10sec, 72℃; 11sec )X45cycles, 70℃; 15sec, 40℃; 30sec
	HBB-Reverse	5'-CATGGTGTCTGTTTGAGGTTGC-3'	LigtCycler FastStart DNA Master SYBR Green Ⅰ
	GAPDH-Forward	5'-CCCAAAGTCCTCCTGTTTCA-3'	95℃; 10min, (95℃; 10sec, 63℃; 10sec, 72℃; 11sec )X45cycles, 70℃; 15sec, 40℃; 30sec
	GAPDH-Reverse	5'-GTCTTGAGGCCTGAGCTACG-3'	LigtCycler FastStart DNA Master SYBR Green Ⅰ
	BRG1-Forward	5'-AGTCCTTTTCCGAGCACTTG-3'	95℃; 10min, (95℃; 10sec, 60℃; 10sec, 72℃; 6sec )X40cycles, 70℃; 15sec, 40℃; 30sec
	BRG1-Reverse	5'-AGCACTTTGTGGTTGGTTGC-3'	LigtCycler FastStart DNA Master SYBR Green Ⅰ
