# Supplementary material for: Post-transcriptional regulation of BRG1 by FIRΔexon2 in gastric cancer
Source: Oncogenesis. 2020 Feb 18;9(2):26. doi: 10.1038/s41389-020-0205-4 (PMC7028737; doi:10.1038/s41389-020-0205-4)
Supplement: Supplementary file 15 — Supplemental Table7 [file 41389_2020_205_MOESM15_ESM.xlsx]

## Sheet: Sheet1
Table S7. Primers probes, PCR conditions for qRT-PCR and sequences for siRNAs used in this study.
A. Primers probes and PCR conditions for qRT-PCR used in this study
Targets (mRNA)		qRT-PCR primers		Sequences					PCR conditions
FIR-N-term mRNA		FIR-Forward(N-term)		5’-AGACAGCGGAAGGAGCAAGAGTGG-3’					95℃; 10min, (95℃; 30sec, 56℃; 30sec, 72℃; 30sec)×35cycles, 72℃; 10min
		FIR-Reverse(N-term)		5’-CTGTGCAGCTTCGGGGACCTCATA-3’
FIR		FIR-Forward(exon2)		5'-CCATAGCTCTCCAGGTCA-3'					95℃,10min(95℃;10sec,63℃;15sec,72℃；14sec)×40cycles,40℃;30sec
FIRΔexon2		FIR-Forward(exon1-3)		5'-CGACCATAGCTCTCGGCA-3'					95℃,10min(95℃;10sec,62℃;15sec,72℃；13sec)×45cycles,40℃;30sec
FIR, FIRΔexon2		FIR-Reverse		5'-CGTAGACGCGGCACATGA-3'(exon6)					LightCycler-Fast DNA Master Hibridization Probes
		FIR-Frobe at exons4-6		5’-GCAGCTCACCAACCTGCAGATGGC-3’ with fluorescein
(common)		FIR-Frobe at exon6		5’-GCTCAGCGGCAGCGGGCGCT-3’ with LCRed
E-cadherin mRNA		E-cadherin-Forward		5’-ACGCATTGCCACATACACTC-3’					95℃; 10min, (95℃; 10sec, 60℃; sec, 72℃; 5sec )X30cycles, 70℃; 15sec, 40℃; 30sec
		E-cadherin-Reverse		5’-TCGGGCTTGTTGTCATTCTG-3’					LigtCycler FastStart DNA Master SYBR Green Ⅰ
SAP155 mRNA		SAP155-Forward		5'-TTATGGTGGAAGTGACAGCA-3'					95℃;10min, (95℃; 10sec, 60℃; 25sec)x45cycles, 40℃; 30sec
		SAP155-Reverse		5'-TCTGACCAAGCAAACTCGTA-3'					LightCycler-Fast DNA Master Hibridization Probes
		SAP155-TaqMan Probe		5'-FAM-CAACTGAACTTGAAGATGATGACGATGACT-TAMRA-3'
HPRT mRNA		HPRT-Forward		5'-GCGTCGTGATTAGCGATGA-3'					95℃; 10min, (95℃; 10sec, 58℃; sec, 72℃; 7sec )X35cycles, 70℃; 15sec, 40℃; 30sec
		HPRT-Reverse		5'-ATGGCCTCCCATCTCCTT-3'					LigtCycler FastStart DNA Master SYBR Green Ⅰ
β-actin mRNA		β-actin-Forward		5’-TGGAGAAAATCTGGCACCAC-3’					95℃; 10min, (95℃; 30sec, 56℃; 30sec, 72℃; 30sec)×35cycles, 72℃; 10min
		β-actin-Reverse		5’-AATGGTGATGACCTGGCCGT-3’
B. Sequences for siRNAs used in this study
		siRNAs		Sequences					company
E-cadherin mRNA		E-cadherin siRNA①		5’-rGrCUrGUrAUrArCrArCrCrAUrAUUrGrATT					Sigma–Aldrich
				5’-UrCrArAUrAUrGrGUrGUrAUrArCrArGrCTT
		E-cadherin siRNA②		5’-rCrArArCrGUUUrAUUrArCUrAUrGrAUTT					Sigma–Aldrich
				5’-rAUrCrAUrArGUrArAUrArArArCrGUUrGTT
FIRs mRNA		FIR total siRNA		5’-rCrArGUrGrAUrGrGUUrCUrGrCrGrCrArATT(sence)					Sigma–Aldrich
				5’-UUrGrCrGrCrArGrArArCrCrAUrCrArCUrGTT(anti-sence)
		FIR siRNA		5’-rGrArCrArCrAUrGrGUrGrAUrGrCrArGrArATT(sence)					Sigma–Aldrich
				5’-UUrCUrGrCrAUrCrArCrCrAUrGUrGUrCTT(anti-sence)
		FIRΔexon2 siRNA		5’-rGrArCrCrAUrArGrCUrCUrCrGrGrCrArCrATT(sence)					Sigma–Aldrich
				5’-UrGUrGrCrCrGrArGrArGrCUrAUrGrGUrCTT(anti-sence)
SAP155 mRNA		SAP155 siRNA		5’-rCrGrArGUUUrGrCUUrGrGUrCrArGrArATT(sence)					Sigma–Aldrich
				5’-UUrCUrGrArCrCrArArGrCrArArArCUrCrGTT(anti-sence)
				target DNA sequence
hnRNPA1 mRNA		hnRNPA1 1 Hs_HNRNPA_1 validated siRNA (SI00300419)		AATCATGACTGACCGAGGCAG					Qiagene
		hnRNPA1 5 Hs_HNRNPA_1 siRNA (SI02650424)		CCGCCGAAGAAGCATCGTTAA					Qiagene
For Mouse
Targets (mRNA)		RT-PCR primers		Sequences					PCR conditions
FIR-N-term mRNA		FIR-Forward(N-term)		5’-AGACTGCGGAGGGAGCTGATGCTT-3’					95℃; 10min, (95℃; 30sec, 58℃; 30sec, 72℃; 30sec)×35cycles, 72℃; 10min
		FIR-Reverse(N-term)		5’-TGTTCCTGCCCCCAAGCATCACAG-3’
